# Supplementary material for: Synthesis and Development of Novel Small-Molecule MEIS2 Inhibitors That Induce Cell Death in Breast Cancer Cells by Targeting the Homeobox Domain
Source: Pharmaceuticals (Basel). 2026 Jun 1;19(6):881. doi: 10.3390/ph19060881 (PMC13306155; doi:10.3390/ph19060881)
Supplement: Supplementary file 1 [file pharmaceuticals-19-00881-s001.zip]

Archive with 1 entries (1 files):
- pharmaceuticals-4318836-supplementary.pdf
